# Supplementary material for: Gender Equality in Employment among Health Care Undergraduate Students: A Cross-Sectional Survey
Source: Healthcare (Basel). 2022 Mar 15;10(3):543. doi: 10.3390/healthcare10030543 (PMC8950052; doi:10.3390/healthcare10030543)
Supplement: Supplementary file 1 [file healthcare-10-00543-s001.zip]

Archive with 1 entries (1 files):
- healthcare-1610754-supplementary.pdf
